# Supplementary material for: Combining Genetic and Transcriptomic Approaches to Identify Transporter-Coding Genes as Likely Responsible for a Repeatable Salt Tolerance QTL in Citrus
Source: Int J Mol Sci. 2023 Oct 30;24(21):15759. doi: 10.3390/ijms242115759 (PMC10650496; doi:10.3390/ijms242115759)
Supplement: Supplementary file 1 [file ijms-24-15759-s001.zip]

Archive with 1 entries (1 files):
- ijms-2636745-supplementary.pdf
